# Supplementary material for: Mineralization of the Callorhinchus Vertebral Column (Holocephali; Chondrichthyes)
Source: Front Genet. 2020 Nov 26;11:571694. doi: 10.3389/fgene.2020.571694 (PMC7732695; doi:10.3389/fgene.2020.571694)
Supplement: Supplementary Table 1 — Holocephali tesserae size (microns). [file Table_1.XLSX]

## Sheet: Sheet1
	Table 1: Holocephali tesserae size (microns)
	Helodus		Cobelodus		Sibirhynchus		Cladoselache		Edaphodon
	NHMUK PV P8212		NHMUK PV P.62281a		NHMUK PV P.62316b		NHMUK PV P.9285		NHMUK PV P.10343
	198.2		299.1		256.5		526.2		223.4
	239.6		345.4		213.8		416.5		237.2
	229.2		309.8		256.5		576.8		237.2
	198.2		341.9		320.5		519.8		259.8
	239.8		455.8		356.1		421.6		255.2
	198.2		373.9		384.8		495.6		227.9
	251.9		242.1		270.7		427.4		232.48
	188.7		295.5		235		501.4		205.1
	208.6		320.5		348.9		655.4		209.7
	250		227.9		377.5		290.6		223.5
	270.8		370.3		306.5		415.9		264.33
	291.7		338.2		228		387.4		132.3
	230.1		373.9		349		558.4		259.8
	260.4		352.5		306.2		512.7		223.4
	323.1		288.4		363.1		495.7		227.9
	312.5		327.6		270.7		381.7		136.9
	250.9		331.2		285.2		478.7		246.2
	229.2		327.6		242.5		484.2		223.4
	230.1		395.2		327.6		415.9		223.3
	291.9		363.2		434.6		524.1		278
	208.6		320.5		341.8		490		214.3
	292.4		366.7		370.4		359.1		232.5
	241.6		352.5		384.6		330.5		227.9
	261.7		359.7		320.8		433.1		255.2
	247.7		270.6		306.2		427.3		255.3
	312.5		327.6		235.1		535.8		246.1
	312.8		320.5		159.8		438.8		250.7
	287.6		270.6		164.1		450.1		259.8
	184.1		356.1		282.6		581.1		237
	183.6		413.1		364.6		415.9		218.8
	250		381		314.5		501.5		232.6
	258.4		306.2		259.8		353.4		250.7
	191.9		277.7		300.8				218.9
	183.3		338.3		196.2				240.7
	192.4		324		273.6				200.5
	166.7								237
Mean	240.789		333.289		298.591		462.581		230.695
